# Supplementary material for: Environmental Exposure to Per- and Polyfluorylalkyl Substances (PFASs) and Reproductive Outcomes in the General Population: A Systematic Review of Epidemiological Studies
Source: Int J Environ Res Public Health. 2024 Dec 2;21(12):1615. doi: 10.3390/ijerph21121615 (PMC11675763; doi:10.3390/ijerph21121615)
Supplement: Supplementary file 1 [file ijerph-21-01615-s001.zip]

Archive with 1 entries (1 files):
- ijerph-3270423-supplementary.pdf
